# Supplementary material for: Copper/Zinc Superoxide Dismutase from the Crocodile Icefish Chionodraco hamatus: Antioxidant Defense at Constant Sub-Zero Temperature
Source: Antioxidants (Basel). 2020 Apr 17;9(4):325. doi: 10.3390/antiox9040325 (PMC7222407; doi:10.3390/antiox9040325)
Supplement: Supplementary file 1 [file antioxidants-09-00325-s001.zip]

Archive with 11 entries (11 files):
- Table S2.docx
- Table S3.docx
- Table S4.docx
- Table S5.docx
- Figure S1.docx
- Figure S2.docx
- Figure S3.docx
- Figure S4.docx
- Figure S5.docx
- Figure S6.docx
- Table S1.docx
